# Supplementary material for: NUPR1 protects against hyperPARylation-dependent cell death
Source: Commun Biol. 2022 Jul 22;5:732. doi: 10.1038/s42003-022-03705-1 (PMC9307593; doi:10.1038/s42003-022-03705-1)
Supplement: Supplementary file 4 — Supplementary Data 1 [file 42003_2022_3705_MOESM4_ESM.xlsx]

## Sheet: Feuil1
IP_DMEM_Flag	IP_DMEM_Flag_glucose_starvation
ABCF1	AARS
ACIN1	ABCF1
ACLY	ACAT1
ACTB	ACIN1
ACTBL2	ACLY
ACTC1	ACOT7
ACTG1	ACOT9
ACTN1	ACTB
ACTN4	ACTBL2
ACTR2	ACTC1
ACTR3	ACTG1
ACTR3B	ACTN1
ADAR	ACTN4
AFAP1	ACTR2
AHNAK	ACTR3
AIFM1	ACTR3B
ALDH18A1	ADAR
ALYREF	ADD1
ANLN	ADRM1
AP2A1	AFAP1
AP2A2	AGK
AP2B1	AGO2
AP2M1	AHCYL1
AP2S1	AHNAK
API5	AHSG
APOBEC3C	AIF1L
ARF3	AIFM1
ARF6	AIMP2
ARHGEF11	ALDH18A1
ARL6IP4	ALDH1A3
ARPC1A	ALDOA
ARPC1B	ALYREF
ARPC2	ANKRD28
ARPC3	ANKRD50
ARPC4	ANLN
ARPC5	ANXA1
ARPC5L	ANXA2
ARRB2	AP2A1
ATAD3A	AP2A2
ATP6V1A	AP2B1
ATP6V1B2	AP2M1
ATP6V1E1	AP2S1
ATXN2L	APC
AURKB	API5
BAIAP2	APOBEC3B
BANF1	APOBEC3C
BAZ1A	APOBEC3F
BAZ1B	APRT
BCLAF1	APTX
BRD2	AQR
BRIX1	ARCN1
BUB3	ARF3
BYSL	ARF4
C1QBP	ARF5
CAD	ARF6
CALD1	ARHGAP11A
CALM1	ARHGAP21
CAPRIN1	ARHGEF11
CAPZA1	ARHGEF17
CAPZA2	ARHGEF2
CAPZB	ARL1
CASK	ARL6IP4
CAV1	ARL8B
CAV2	ARMC6
CAVIN1	ARPC1A
CAVIN2	ARPC1B
CBX1	ARPC2
CBX3	ARPC3
CBX5	ARPC4
CCDC50	ARPC5
CCDC86	ARPC5L
CCNY	ARRB2
CD109	ATAD3A
CD44	ATAD3B
CD59	ATP5A1
CDC40	ATP5B
CDC42	ATP6V0A1
CDC5L	ATP6V0D1
CDC73	ATP6V1A
CDK1	ATP6V1B2
CDK11A	ATP6V1C1
CDK6	ATP6V1E1
CDK9	ATP6V1H
CFAP20	ATXN2
CFL2	ATXN2L
CGAS	AURKB
CIT	BAIAP2
CLIC1	BANF1
CLINT1	BAZ1B
CLTC	BCLAF1
CNP	BRD2
COLGALT1	BRIX1
COPA	BUB3
CORO1C	BYSL
CPSF1	BZW2
CPSF3	C1orf226
CRTAP	C1QBP
CSNK1A1	C8orf33
CSNK1G1	CACYBP
CSNK1G3	CAD
CSNK2A1	CALCOCO2
CSNK2A2	CALD1
CSNK2B	CALM1
CSTF1	CALR
CSTF2	CALU
CSTF3	CAPN2
CTBP1	CAPRIN1
CTBP2	CAPZA1
CTDSPL2	CAPZA2
CTNNBL1	CAPZB
CTNND1	CASC3
CTR9	CASK
CTSA	CAV1
CTTN	CAV2
CWC22	CAVIN1
CWC27	CAVIN2
DAPK3	CBR1
DAZAP1	CBX1
DBN1	CBX3
DDB1	CBX5
DDX1	CCAR1
DDX17	CCAR2
DDX18	CCDC50
DDX21	CCDC86
DDX23	CCNY
DDX39A	CCNYL1
DDX39B	CCT2
DDX3X	CCT3
DDX42	CCT4
DDX46	CCT5
DDX47	CCT6A
DDX5	CCT7
DDX6	CCT8
DECR1	CD109
DEK	CD44
DHX15	CD55
DHX30	CD58
DHX9	CD59
DIEXF	CDC40
DKC1	CDC42
DLD	CDC42BPA
DLG1	CDC42BPB
DLST	CDC5L
DNAJA2	CDC73
DNAJB6	CDK1
DNAJB7	CDK11A
DNTTIP2	CEP55
DOCK7	CFAP20
DSG2	CFL1
DST	CFL2
DYNLL1	CGAS
DYNLL2	CHCHD3
EBNA1BP2	CHD1
EED	CHERP
EFHD2	CHMP4B
EFR3A	CHTOP
EFTUD2	CIT
EGFR	CKAP4
EIF1AX	CLIC1
EIF2AK2	CLIC4
EIF2S1	CLINT1
EIF2S2	CLTC
EIF2S3	CMSS1
EIF3A	CNBP
EIF3C	CNOT1
EIF3D	CNP
EIF3E	COASY
EIF4A1	COL18A1
EIF4A2	COLGALT1
EIF4A3	COPA
EIF4G1	COPB1
EIF5B	COPB2
EIF6	CORO1C
ELAVL1	CORO2A
EMG1	CORO2B
EMP3	CPNE4
EPB41L2	CPSF1
EPHA2	CPSF2
EPS8	CPSF3
ERBIN	CRISPLD2
ERCC3	CROCC
ERLIN2	CRTAP
EZR	CSE1L
F2	CSNK1A1
F5	CSNK1G1
FARP1	CSNK1G2
FBL	CSNK1G3
FLG2	CSNK2A1
FLII	CSNK2A2
FLNA	CSNK2B
FLNB	CSTF1
FLOT1	CSTF2
FLOT2	CSTF3
FMNL2	CTBP1
FMR1	CTBP2
FUS	CTNNBL1
FXR1	CTNND1
FXR2	CTPS1
GAR1	CTR9
GART	CTSA
GIPC1	CTTN
GJC1	CWC15
GLB1	CWC22
GNA11	CWC27
GNAI2	CYBRD1
GNAI3	DAPK3
GNAS	DARS
GNB1	DAZAP1
GNB2	DBN1
GNG12	DBNL
GNG5	DCP1A
GOLGA7	DDB1
GPC1	DDX1
GPRC5A	DDX17
GRWD1	DDX18
GSN	DDX19A
GTF2H2	DDX21
GTPBP4	DDX23
H1F0	DDX39A
H2AFY	DDX39B
H2AFY2	DDX3X
H2AFZ	DDX41
HADHA	DDX42
HADHB	DDX47
HDAC1	DDX5
HDAC2	DDX6
HDGFL2	DECR1
HEATR1	DECR2
HIP1	DEK
HIST1H1B	DERA
HIST1H1C	DES
HIST1H1D	DHX15
HIST1H1E	DHX29
HIST1H2AC	DHX30
HIST1H2AH	DHX38
HIST1H2BJ	DHX8
HIST1H2BK	DHX9
HIST1H3A	DIEXF
HIST1H4A	DIXDC1
HIST2H2AB	DKC1
HNRNPA0	DLD
HNRNPA1	DLG1
HNRNPA2B1	DLST
HNRNPA3	DNAJA1
HNRNPAB	DNAJA2
HNRNPC	DNAJA3
HNRNPDL	DNAJB1
HNRNPF	DNAJB6
HNRNPH1	DNAJB7
HNRNPH2	DNAJC8
HNRNPH3	DNM2
HNRNPL	DNTTIP2
HNRNPM	DOCK7
HNRNPR	DPYSL2
HNRNPUL1	DSG2
HNRNPUL2	DST
HP1BP3	DSTN
IK	DYNC1H1
ILF3	DYNLL1
IMMT	DYNLL2
IMPDH2	EBNA1BP2
INF2	EDC3
IQGAP1	EDC4
IST1	EED
ITPR3	EEF1A1
IWS1	EEF1A2
KAT7	EEF1G
KDM2A	EEF2
KIAA1671	EEPD1
KIF14	EFHD2
KIF21B	EFR3A
KIF22	EFTUD2
KIF23	EGFR
KIF2A	EHD1
KIF4A	EIF2AK2
KIF5C	EIF2S1
KIRREL1	EIF2S2
KPNA1	EIF2S3
KPNA2	EIF3A
KPNA3	EIF3B
KPNA4	EIF3C
KPNA6	EIF3D
KRT12	EIF3E
KRT18	EIF3F
KRT19	EIF3G
KRT38	EIF3H
KRT6A	EIF3I
KRT8	EIF3L
KRT80	EIF3M
LASP1	EIF4A1
LGALS8	EIF4A2
LIG3	EIF4A3
LIMA1	EIF4E
LMNA	EIF4G1
LMNB1	EIF4G2
LMNB2	EIF5A2
LRRFIP1	EIF5B
LRWD1	EIF6
LSM2	ELAVL1
LSM6	EMD
LSM7	EMG1
LSM8	EML6
LUZP1	EMP3
LYAR	ENO1
LYN	EPB41
MACF1	EPB41L2
MAGOHB	EPHA2
MAK16	EPN2
MATR3	EPRS
MCM3	EPS15
MCM5	EPS15L1
MDC1	EPS8
MELTF	ERBIN
MEN1	ERCC3
METAP1	ERH
MFAP1	ERLIN1
MFGE8	EWSR1
MISP	EZR
MITD1	F2
MKI67	F5
MPRIP	FAF2
MRM3	FAM120A
MRTO4	FAM83H
MSH2	FAM98A
MSH3	FAM98B
MSN	FARP1
MTREX	FARP2
MYADM	FASN
MYBBP1A	FAU
MYH10	FBL
MYH9	FKBP4
MYL12A	FLG2
MYL6	FLII
MYO18A	FLNA
MYO1C	FLNB
MYO5A	FLOT1
MYO6	FLOT2
MYOF	FMNL2
NACA	FMR1
NAT10	FN1
NCBP1	FRYL
NCBP3	FTH1
NES	FUBP3
NF2	FUS
NFYC	FXR1
NHEJ1	FXR2
NHP2	G3BP1
NIP7	G3BP2
NMNAT1	GABARAPL2
NOC2L	GAPDH
NOL11	GAR1
NOLC1	GART
NONO	GCLM
NOP2	GCN1
NOP56	GEMIN4
NOP58	GEMIN5
NOS1AP	GIPC1
NOSIP	GJC1
NPM1	GLB1
NSA2	GLG1
NSF	GLUD1
NSUN2	GMPS
NT5E	GNA11
NUFIP2	GNAI2
NUMA1	GNAI3
NUP107	GNAL
NUP133	GNAS
NUP155	GNB1
NUP160	GNB2
NUP188	GNG12
NUP205	GNG5
NUP214	GNL2
NUP35	GNL3
NUP37	GOLGA7
NUP43	GPC1
NUP54	GPRC5A
NUP58	GRSF1
NUP62	GRWD1
NUP85	GSN
NUP88	GTF2H2
NUP93	GTF2H4
NUP98	GTF2I
NVL	GTPBP4
OGDH	H1F0
ORC3	H2AFY
ORC5	H2AFZ
P3H1	HADHA
PA2G4	HADHB
PABPC1	HBA1
PACSIN3	HCFC1
PAF1	HDAC1
PAK1IP1	HDAC2
PALM	HDGFL2
PARP1	HDLBP
PCBP2	HEATR1
PCBP3	HELZ
PCID2	HIP1
PCM1	HIST1H1B
PCNA	HIST1H1C
PDHA1	HIST1H1D
PDS5B	HIST1H1E
PES1	HIST1H2AC
PFKFB3	HIST1H2AH
PFKL	HIST1H2BJ
PGAM5	HIST1H2BK
PHF5A	HIST1H3A
PHF6	HIST1H4A
PHLDB2	HLTF
PI4KA	HMCES
PIK3C2A	HNRNPA0
PLD2	HNRNPA1
PLEC	HNRNPA2B1
PLOD1	HNRNPA3
PLOD3	HNRNPAB
PLRG1	HNRNPC
PLS1	HNRNPD
PLS3	HNRNPDL
PML	HNRNPF
PNKP	HNRNPH1
PNN	HNRNPH2
POLB	HNRNPH3
POLDIP3	HNRNPK
POLR1A	HNRNPL
POLR1B	HNRNPLL
POLR1C	HNRNPM
POLR2E	HNRNPR
POLR2H	HNRNPU
POTEE	HNRNPUL1
POTEJ	HNRNPUL2
PPIB	HP1BP3
PPIG	HSD17B11
PPIH	HSP90AA1
PPM1B	HSP90AB1
PPP1CA	HSP90B1
PPP1CB	HSPA4
PPP1CC	HSPB1
PPP1R12A	HSPBP1
PPP1R18	HSPD1
PPP1R8	HSPH1
PPP1R9B	HTRA1
PPWD1	IARS
PRC1	IGF2BP2
PRKDC	IGF2BP3
PRNP	IK
PRPF19	ILF2
PRPF3	ILF3
PRPF38A	IMMT
PRPF4	IMPDH2
PRPF40A	INF2
PRPF4B	IPO4
PRPF6	IPO7
PRPF8	IQGAP1
PRPS2	IQGAP3
PSMB1	IST1
PSMC3	ITIH2
PSMC4	ITPR2
PSMC5	ITPR3
PSMD13	IWS1
PSMD4	JUP
PWP1	KAT7
RACGAP1	KDM1A
RACK1	KEAP1
RAE1	KHDRBS1
RALY	KHSRP
RAN	KIAA0754
RANBP2	KIAA1671
RANGAP1	KIDINS220
RAP2B	KIF14
RBBP4	KIF20A
RBBP7	KIF21B
RBM10	KIF22
RBM12B	KIF23
RBM14	KIF2A
RBM15	KIF2C
RBM25	KIF4A
RBM4	KIF5B
RBM8A	KIF5C
RBMX	KIRREL1
RCC1	KPNA1
RCC2	KPNA2
RDX	KPNA3
RECQL	KPNA4
RFC2	KPNA6
RFC5	KPNB1
RFLNB	KRT18
RNASEH1	KRT19
RNH1	KRT38
RNPS1	KRT6A
RP2	KRT74
RPA1	KRT79
RPA2	KRT8
RPA3	KRT80
RPL5	LACTB
RPRD1B	LAMTOR3
RPS17L	LARP1
RPS23	LARS
RPS27A	LASP1
RPSA	LEO1
RRAGC	LGALS8
RRP1	LIG3
RRP1B	LIG4
RRP9	LIMA1
RSL1D1	LLGL1
RSPRY1	LMNA
RTCB	LMNB1
RUVBL1	LMNB2
RUVBL2	LRCH3
SAFB	LRRC59
SAFB2	LRRFIP1
SAP18	LRWD1
SARNP	LSM12
SART1	LSM2
SCRIB	LSM3
SDCBP	LSM6
SEC13	LSM7
SEH1L	LSM8
Septin-10	LTV1
Septin-2	LUC7L3
Septin-7	LUZP1
Septin-9	LYAR
SERPINC1	LYN
SF1	LZTS2
SF3B1	MACF1
SF3B4	MAD2L1
SF3B6	MAGOH
SFPQ	MAGOHB
SH3BGRL3	MAK16
SIPA1L3	MAP4
SKP1	MAPK1
SLC25A6	MAT2A
SMARCA1	MATR3
SMARCA5	MBNL1
SMC3	MCM3
SMCHD1	MCM4
SMU1	MCM5
SND1	MCM7
SNRNP200	MDC1
SNRNP40	MELTF
SNRNP70	MEN1
SNRPA	METAP1
SNRPB	MFAP1
SNRPB2	MFGE8
SNRPC	MISP
SNRPD1	MITD1
SNRPD3	MKI67
SNRPE	MPRIP
SNRPF	MRM3
SNTB2	MRTO4
SNU13	MSH2
SPECC1	MSH3
SPECC1L	MSN
SPTAN1	MTHFD1
SPTBN1	MTHFD2
SQSTM1	MTPAP
SRGAP2	MTREX
SRP14	MVP
SRP9	MYADM
SRPK1	MYBBP1A
SRRM1	MYH10
SRRM2	MYH9
SRRT	MYL12A
SRSF1	MYL6
SRSF10	MYO10
SRSF11	MYO18A
SRSF4	MYO1B
SRSF5	MYO1C
SRSF6	MYO1D
SRSF7	MYO1E
SRSF9	MYO5A
SSBP1	MYO6
SSFA2	MYO9B
SSH2	MYOF
STRAP	NACA
SUMO1	NAP1L4
SUMO2	NAPA
SUPT16H	NARS
SUPT5H	NAT10
SVIL	NBR1
TBL3	NCAPG
TCERG1	NCBP1
TFAM	NCBP3
TFCP2	NCOA4
TFPI	NEDD4L
TFRC	NES
TGM2	NEXN
THOC1	NF2
THOC2	NFIC
THOC3	NHEJ1
THOC5	NHP2
THRAP3	NIFK
TIAL1	NIP7
TJP1	NOC2L
TMOD3	NOL11
TMPO	NOLC1
TNKS1BP1	NONO
TOP1	NOP10
TOP2A	NOP2
TOP2B	NOP56
TPR	NOP58
TPRN	NOS1AP
TRA2A	NOSIP
TRA2B	NPM1
TRIM25	NQO1
TRIM28	NSF
TRIP12	NSUN2
TUBB3	NT5E
TWF1	NUDT21
TWF2	NUFIP2
TWISTNB	NUMA1
TXNDC5	NUMB
TXNL1	NUP107
U2AF1	NUP133
U2AF2	NUP155
U2SURP	NUP160
UACA	NUP188
UBE2I	NUP205
UBP1	NUP214
UBTD1	NUP35
UBTF	NUP37
UGGT1	NUP43
UHRF1	NUP54
UPF1	NUP58
USP10	NUP62
USP39	NUP85
USP6NL	NUP88
USP7	NUP93
UTP15	NUP98
UTP4	NVL
UTP6	NXF1
VASP	OAT
VCP	OGDH
VIM	OGT
VRK1	OLA1
WBP11	ORC3
WDR1	ORC5
WDR3	OSBPL8
WDR36	OTUB1
WDR43	P3H1
WDR5	P4HB
WDR55	PA2G4
WDR75	PABPC1
XRCC1	PABPC4
XRCC5	PABPN1
XRCC6	PACSIN3
XRN2	PAF1
YBX3	PAIP1
YES1	PALM
YLPM1	PARP1
YWHAB	PARP2
YWHAE	PCBP1
ZC3H18	PCBP2
ZC3HAV1	PCBP3
ZDHHC5	PCID2
ZFR	PCM1
ZNF207	PCNA
ZNF326	PCNP
	PDCD6IP
	PDE8A
	PDLIM7
	PDS5B
	PES1
	PFKFB3
	PFKL
	PFKM
	PFKP
	PFN1
	PFN2
	PGAM2
	PGAM5
	PGD
	PGK1
	PHF5A
	PHF6
	PHGDH
	PHLDB2
	PI4KA
	PICALM
	PIK3C2A
	PIP5K1A
	PKM
	PKP2
	PKP3
	PKP4
	PLAU
	PLAUR
	PLCD3
	PLD2
	PLEC
	PLEKHG3
	PLOD1
	PLOD3
	PLRG1
	PLS1
	PLS3
	PML
	PNKP
	PNN
	PNO1
	PODXL
	POLB
	POLDIP3
	POLR1A
	POLR1B
	POLR1C
	POLR2B
	POLR2E
	POLR2H
	POTEE
	POTEJ
	PPA1
	PPAN
	PPIA
	PPIB
	PPIG
	PPIH
	PPM1B
	PPP1CA
	PPP1CB
	PPP1CC
	PPP1R10
	PPP1R12A
	PPP1R12B
	PPP1R18
	PPP1R8
	PPP1R9A
	PPP1R9B
	PPP2R1A
	PPP2R5C
	PPP3CC
	PPP6C
	PPWD1
	PRC1
	PRDX3
	PRDX6
	PRKAR1A
	PRKDC
	PRKRA
	PRMT1
	PRNP
	PRPF19
	PRPF3
	PRPF31
	PRPF38A
	PRPF4
	PRPF40A
	PRPF4B
	PRPF6
	PRPF8
	PRPS1
	PRPS2
	PRRC2A
	PRRC2C
	PSMA3
	PSMA4
	PSMA5
	PSMA6
	PSMB4
	PSMC1
	PSMC2
	PSMC3
	PSMC4
	PSMD12
	PSMD13
	PSMD2
	PSMD4
	PSMD6
	PSMD7
	PSMD8
	PTBP1
	PTBP3
	PTGES3
	PTX3
	PUF60
	PUM1
	PURA
	PURB
	PWP1
	PYGB
	RAB10
	RAB1C
	RAB27B
	RAB35
	RAB5C
	RAB7A
	RAC1
	RACGAP1
	RACK1
	RAE1
	RALA
	RALB
	RALY
	RAN
	RANBP1
	RANBP2
	RANGAP1
	RAP1B
	RAP2B
	RAP2C
	RARS
	RBBP4
	RBBP7
	RBM10
	RBM12B
	RBM14
	RBM15
	RBM17
	RBM25
	RBM28
	RBM39
	RBM4
	RBM42
	RBM45
	RBM8A
	RBMX
	RCC1
	RCC2
	RCN1
	RDX
	RECQL
	RFC1
	RFC2
	RFC3
	RFC4
	RFC5
	RFLNB
	RGL3
	RHOC
	RHOG
	RMI1
	RNASEH1
	RNH1
	RNPS1
	RP2
	RPA1
	RPA2
	RPA3
	RPL10
	RPL10A
	RPL15
	RPL17
	RPL18A
	RPL22
	RPL23
	RPL23A
	RPL24
	RPL26
	RPL30
	RPL32
	RPL34
	RPL35A
	RPL36A
	RPL37A
	RPL5
	RPL6
	RPL7L1
	RPL9
	RPN1
	RPRD1B
	RPS10
	RPS11
	RPS12
	RPS13
	RPS14
	RPS15
	RPS15A
	RPS16
	RPS17L
	RPS18
	RPS19
	RPS2
	RPS20
	RPS21
	RPS23
	RPS24
	RPS26
	RPS27
	RPS27A
	RPS4X
	RPS5
	RPS6KA2
	RPS7
	RPS9
	RPSA
	RRAGC
	RRAS2
	RRBP1
	RRP1
	RRP12
	RRP1B
	RRP9
	RSL1D1
	RSPRY1
	RTCB
	RTRAF
	RUVBL1
	RUVBL2
	S100A11
	S100A4
	SAC3D1
	SAFB
	SAFB2
	SAP18
	SARNP
	SART1
	SBDS
	SCRIB
	SDC1
	SDCBP
	SEC13
	SEH1L
	SEMA3A
	SEMA3C
	Septin-10
	Septin-11
	Septin-2
	Septin-7
	Septin-9
	SERBP1
	SERPINC1
	SF1
	SF3A1
	SF3A2
	SF3B1
	SF3B2
	SF3B3
	SF3B4
	SF3B6
	SFPQ
	SFSWAP
	SH3BGRL3
	SHCBP1
	SIPA1
	SIPA1L1
	SIPA1L3
	SKP1
	SLC25A3
	SLC25A5
	SLC25A6
	SLTM
	SMARCA1
	SMARCA5
	SMARCAL1
	SMC3
	SMC4
	SMCHD1
	SMU1
	SNAP23
	SND1
	SNRNP200
	SNRNP27
	SNRNP40
	SNRNP70
	SNRPA
	SNRPB
	SNRPB2
	SNRPC
	SNRPD1
	SNRPD2
	SNRPD3
	SNRPF
	SNTB2
	SNU13
	SNW1
	SNX3
	SON
	SPATS2L
	SPECC1
	SPECC1L
	SPTAN1
	SPTBN1
	SPTBN2
	SQSTM1
	SRGAP2
	SRP14
	SRP9
	SRPK1
	SRRM1
	SRRM2
	SRRT
	SRSF1
	SRSF10
	SRSF11
	SRSF3
	SRSF4
	SRSF5
	SRSF6
	SRSF7
	SRSF9
	SSB
	SSBP1
	SSFA2
	SSH1
	SSH2
	STAMBPL1
	STAT3
	STAU1
	STIP1
	STK26
	STRAP
	SUGP2
	SUMO1
	SUMO2
	SUN1
	SUPT16H
	SUPT5H
	SUPT6H
	SVIL
	SYNCRIP
	SYNM
	TAF15
	TARDBP
	TAX1BP1
	TAX1BP3
	TBL2
	TBL3
	TCERG1
	TCOF1
	TCP1
	TEAD1
	TECR
	TERF2
	TERF2IP
	TF
	TFAM
	TFCP2
	TFPI
	TFRC
	TGM2
	THOC1
	THOC2
	THOC3
	THOC5
	THRAP3
	TIAL1
	TJP1
	TLN1
	TMOD3
	TMPO
	TMPO
	TNKS1BP1
	TNPO1
	TNS3
	TOE1
	TOLLIP
	TOP1
	TOP2A
	TOP2B
	TOP3A
	TOX4
	TP53
	TPM3
	TPR
	TPRN
	TPT1
	TRA2A
	TRA2B
	TRAP1
	TREX1
	TRIM25
	TRIM27
	TRIM28
	TRIP12
	TRIP13
	TRMT112
	TSR1
	TTN
	TUBA1B
	TUBA1C
	TUBAL3
	TUBB
	TUBB2A
	TUBB3
	TUBB4B
	TUBB6
	TUFM
	TWF1
	TWF2
	TWISTNB
	TXNDC5
	TXNL1
	TXNL4A
	U2AF1
	U2AF2
	U2SURP
	UACA
	UAP1
	UBA1
	UBAP2L
	UBE2I
	UBP1
	UBTD1
	UBTF
	UGGT1
	UHRF1
	ULBP3
	UPF1
	URB1
	USP10
	USP14
	USP39
	USP6NL
	USP7
	UTP4
	UTRN
	VANGL1
	VAPB
	VARS
	VASP
	VCP
	VIM
	VPS35
	VPS4A
	VPS4B
	VRK1
	VTA1
	WARS
	WBP11
	WDR1
	WDR33
	WDR5
	WDR55
	WDR61
	WDR82
	XP32
	XPC
	XPR1
	XRCC1
	XRCC4
	XRCC5
	XRCC6
	XRN2
	YARS
	YBX1
	YBX3
	YES1
	YLPM1
	YTHDF1
	YTHDF2
	YWHAB
	YWHAE
	YWHAG
	YWHAH
	YWHAQ
	YWHAZ
	ZC3H11A
	ZC3H14
	ZC3H18
	ZC3HAV1
	ZDHHC5
	ZFR
	ZNF326
	ZNF638
