# Supplementary material for: NUPR1 protects against hyperPARylation-dependent cell death
Source: Commun Biol. 2022 Jul 22;5:732. doi: 10.1038/s42003-022-03705-1 (PMC9307593; doi:10.1038/s42003-022-03705-1)
Supplement: Supplementary file 5 — Supplementary Data 2 [file 42003_2022_3705_MOESM5_ESM.xlsx]

## Sheet: Feuil1
IP_DMEM_GFP	IP_DMEM_GFP_glucose_starvation
ACIN1	ABCF1
ACTBL2	ABCF2
ACTC1	ABCF3
ACTN1	ACBD3
ACTN4	ACIN1
ACTR2	ACTB
ADAR	ACTBL2
AFAP1	ACTC1
AGO2	ACTG1
ALYREF	ACTL6A
AP2A1	ACTN1
AP2A2	ACTN4
AP2M1	ACTR2
ARHGEF11	ACTR3
ARHGEF17	ADAR
ARPC3	AFAP1
ARPC5	AGK
ARPC5L	AGO2
ATXN2L	AHNAK
BAIAP2	ALYREF
BCLAF1	ANXA11
BRD2	AP2A1
CALD1	AP2A2
CAPRIN1	AP2B1
CASK	AP2M1
CAV1	AP3B1
CAV2	APIP
CAVIN2	APOBEC3B
CCNY	APOBEC3C
CDK16	ARF6
CIT	ARHGEF17
CSNK1G2	ARPC1A
DBN1	ARPC1B
DDX21	ARPC2
DDX39B	ARPC3
DDX41	ARPC5
DDX47	ARPC5L
DEF6	ATP6V1A
DEK	ATP6V1B2
DHX30	ATXN2L
DHX36	BAIAP2
DLAT	BOP1
DLG1	BRAT1
DLST	BRD2
DNMT1	C1QBP
DNTTIP2	CALD1
DOCK7	CALM1
DSG2	CAMK1
DST	CAPRIN1
EFR3A	CAPZA1
EGFR	CAPZA2
EIF2S1	CASK
EIF3A	CASP8
EIF3F	CAT
EIF4A2	CAV1
EIF4A3	CAVIN1
EIF5B	CAVIN2
ELAVL1	CCDC50
EMP3	CCNY
EPHA2	CD109
EPS8	CD44
ERBIN	CD59
ERH	CDC5L
ERLIN1	CDK2
FAM120A	CDK6
FAM207A	CIT
FARP2	CLIC1
FBL	CLTC
FEM1B	CMTR2
FLNA	CORO1C
FLNB	CPSF1
FLOT1	CPSF2
FLOT2	CPSF3
FMR1	CSNK1G2
FXR1	CSNK2A1
FXR2	CSNK2A2
G3BP1	CTBP2
G3BP2	CTH
GAR1	CWF19L1
GNA11	DAPK3
GNG12	DBN1
GOLGA7	DDB1
GPC1	DDX21
GPRC5A	DDX39B
GSDMA	DDX41
GTPBP4	DDX47
H2AFY	DECR1
HDLBP	DEK
HEATR1	DHX15
HEATR3	DHX30
HIST1H1B	DHX9
HIST1H1C	DIAPH1
HIST1H2AH	DIEXF
HMCES	DLD
HNRNPD	DLG1
HNRNPH3	DLST
HNRNPM	DNAJA2
HNRNPR	DNAJB11
HNRNPUL1	DNMT1
HRNR	DOCK7
IGF2BP2	DSG1
IGF2BP3	DSG2
INF2	DST
ITPR2	DYNLL1
ITPR3	EDC4
KDM1A	EEF1A1
KEAP1	EFHD2
KHDRBS1	EFR3A
KIAA1671	EGFR
KIF23	EIF2S1
KPNA3	EIF3A
LARP1	EIF3C
LARP4B	EIF3D
LIG3	EIF3F
LRCH3	EIF4A3
LRRC59	EIF5B
LUZP1	EIF6
LYN	ELAVL1
MACF1	EMD
MAT2B	EMG1
MFGE8	EMP3
MISP	EPB41L2
MKI67	EPHA2
MPRIP	EPS8
MYO18A	ERCC6L
MYO19	ERH
MYO1E	ERLIN1
MYO5A	ERO1A
MYO6	EXOSC9
MYOF	FAM120A
NASP	FAM120B
NF2	FARP2
NIFK	FBL
NME2	FLG2
NOC2L	FLII
NOL10	FLNA
NOL6	FLNB
NOLC1	FLOT1
NOP2	FLOT2
NOP56	FMNL2
NUFIP2	FMR1
NUMA1	FN1
NUP160	FTH1
NUP205	FTO
NUP35	FUBP3
NUP98	FXR1
NUPR1	FXR2
PABPC4	G3BP1
PACSIN3	GAR1
PAK1IP1	GCAT
PALM	GCLM
PARP1	GLG1
PCBP3	GNA11
PDCD11	GNA13
PI4KA	GNAI2
PKP4	GNAI3
PLD2	GNAS
PLEC	GNB1
PLS1	GNB2
PNN	GNG12
PPP1R12A	GNG5
PPP1R18	GNL3
PPP1R9B	GOLGA7
PPP2R5C	GPC1
PRNP	GPRC5A
PRPF19	GSTP1
PRPF4	GTPBP4
PRPF6	HACD3
PRPF8	HADHA
PRRC2C	HDLBP
PWP2	HEATR1
RAB35	HIST1H1C
RACGAP1	HIST1H1D
RANBP2	HIST1H2AH
RCL1	HIST1H2BJ
RDX	HIST1H4A
RPA1	HMCES
RPL10A	HMMR
RPL13	HNRNPA0
RPL13A	HNRNPA1
RPL15	HNRNPA2B1
RPL18A	HNRNPA3
RPL19	HNRNPAB
RPL24	HNRNPC
RPL26	HNRNPH3
RPL27	HNRNPL
RPL3	HNRNPLL
RPL31	HNRNPM
RPL35A	HNRNPR
RPL4	HNRNPUL1
RPL5	HNRNPUL2
RPL6	HRNR
RPL7	HSPBP1
RPL7A	IGF2BP2
RPL8	IGF2BP3
RPL9	ILF2
RPP30	ILF3
RPS28	IMP3
RPS6	INF2
RPS9	INPP5K
RRAS2	ISOC2
RRP9	ITPR2
RSPRY1	ITPR3
RTCB	JUP
S100A8	KEAP1
S100A9	KIAA1671
SAFB	KIF23
SAFB2	KIF2A
SCRIB	KIF4A
SEMA3A	KIRREL1
SF3A3	KPNA1
SF3B1	KPNA2
SF3B2	KPNA3
SF3B6	KPNA4
SFPQ	KPNB1
SIPA1L3	KRT16
SMCHD1	KRT17
SND1	KRT18
SNRPB	KRT19
SNRPB2	KRT6A
SNRPD2	KRT6B
SNRPD3	KRT74
SNX1	KRT78
SPATS2L	KRT8
SPECC1	KRT80
SPECC1L	KRT9
SPTAN1	LARP1
SPTBN1	LARP4B
SQSTM1	LAS1L
SRGAP2	LGALS8
SRSF1	LIG3
SRSF7	LIMA1
SSFA2	LMNB1
SSH2	LMNB2
SUN1	LRRC59
SVIL	LSM14A
SYNCRIP	LUZP1
TBL3	LYN
THOC3	MACF1
THRAP3	MAGOHB
TJP1	MARS
TMOD3	MATR3
TOP1	MELTF
TOP2A	MFAP1
TOP3A	MFGE8
TPR	MISP
TPRN	MKI67
TRA2B	MPHOSPH10
TUBA1A	MPRIP
TWF1	MSH6
UACA	MSN
UBE2O	MYADM
UBTF	MYH10
UPF1	MYL12A
USP6NL	MYO18A
UTP14A	MYO1C
UTP4	MYO5A
VRK2	MYO6
WASF2	MYOF
WDR1	NAT10
WDR12	NCAPG
WDR3	NCBP1
WDR45B	NF2
WDR75	NFKB2
XRN2	NIFK
YBX1	NIP7
YTHDF2	NOC2L
ZC3H14	NOC4L
ZDHHC5	NOL10
ZFR	NOL11
ZNF326	NOL6
	NOLC1
	NONO
	NOP2
	NOP56
	NOP58
	NOS1AP
	NQO1
	NRDC
	NSF
	NT5E
	NTMT1
	NTPCR
	NUFIP2
	NUMA1
	NUP107
	NUP133
	NUP160
	NUP205
	NUP214
	NUP35
	NUP85
	NUP88
	NUP98
	NUPR1
	OGDH
	OSBPL3
	OTUB1
	PACSIN3
	PAK1IP1
	PALM
	PARP1
	PCBP3
	PDCD11
	PELP1
	PFKM
	PGAM5
	PHLDB2
	PI4KA
	PKP3
	PLD2
	PLEC
	PLS1
	PLS3
	POLDIP3
	POLR1A
	POLR1C
	POLR2B
	PPME1
	PPP1CA
	PPP1R12A
	PPP1R18
	PPP1R9B
	PPP4R1
	PPP6R3
	PRKDC
	PRNP
	PRPF19
	PRPF4
	PRPF6
	PRPF8
	PRPS2
	PRRC2C
	PSIP1
	PSMC5
	PTGES3
	PUF60
	PWP2
	PYGM
	RAB34
	RAB35
	RAC1
	RACGAP1
	RAE1
	RALY
	RANBP2
	RANGAP1
	RAP2B
	RBBP7
	RBM10
	RBM14
	RBM17
	RBM25
	RBM4
	RBM8A
	RBMX
	RCC1
	RCL1
	RDX
	RFC2
	RHOT2
	RIF1
	RP2
	RPA1
	RPA2
	RPL10A
	RPL13
	RPL13A
	RPL15
	RPL18
	RPL19
	RPL23
	RPL24
	RPL27
	RPL3
	RPL37A
	RPL38
	RPL4
	RPL5
	RPL6
	RPL7
	RPL7A
	RPL8
	RPP30
	RPS10
	RPS12
	RPS17L
	RPS2
	RPS25
	RPS4X
	RPS8
	RPS9
	RRAGC
	RRAS2
	RRP7A
	RRP9
	RSPRY1
	RTCA
	RUVBL1
	S100A8
	SAFB
	SAFB2
	SAP18
	SART1
	SCRIB
	SEC23B
	SEH1L
	SEPT2
	SEPT7
	SF3A1
	SF3A3
	SF3B1
	SF3B2
	SF3B3
	SF3B6
	SFPQ
	SH3KBP1
	SIPA1L3
	SLC25A1
	SLC25A13
	SLC25A6
	SLK
	SMAP1
	SMARCA1
	SMARCA5
	SMCHD1
	SMU1
	SNAP23
	SNRNP200
	SNRNP40
	SNRPA1
	SNRPB
	SNRPB2
	SNRPD2
	SNRPD3
	SNRPE
	SNTB2
	SNU13
	SNW1
	SPATS2L
	SPECC1
	SPECC1L
	SPOUT1
	SPTAN1
	SPTBN1
	SPTLC1
	SQSTM1
	SRGAP1
	SRGAP2
	SRP14
	SRP72
	SRRM1
	SRRM2
	SRSF1
	SRSF6
	SRSF7
	SRSF9
	SSFA2
	SSH2
	SSRP1
	STAU1
	SUN1
	SUPT16H
	SVIL
	SYNCRIP
	TAX1BP1
	TBL2
	TBL3
	TGM3
	THOC1
	THOC3
	THOC5
	THRAP3
	TJP1
	TMOD3
	TMPO
	TOP1
	TOP2A
	TPM3
	TPR
	TPRN
	TPX2
	TRA2A
	TRA2B
	TRIB3
	TRIM5
	TSN
	TTC7B
	TUBA1A
	TWF1
	U2AF2
	UACA
	UBE2O
	UBLCP1
	UBTF
	UGGT1
	UPF1
	URB1
	URB2
	USP15
	UTP14A
	UTP15
	UTP4
	UTP6
	VDAC2
	VDAC3
	VIM
	VPS35
	WDR1
	WDR12
	WDR3
	WDR33
	WDR36
	WDR43
	WDR75
	XAB2
	XPO1
	XPOT
	XRCC1
	XRCC5
	XRCC6
	XRN2
	YBX1
	YES1
	ZC3H14
	ZC3HAV1
	ZDHHC5
	ZFR
	ZNF207
	ZNF326
